# Supplementary material for: Characterization of Silver Carbonate Nanoparticles Biosynthesized Using Marine Actinobacteria and Exploring of Their Antimicrobial and Antibiofilm Activity
Source: Mar Drugs. 2023 Oct 13;21(10):536. doi: 10.3390/md21100536 (PMC10608482; doi:10.3390/md21100536)
Supplement: Supplementary file 1 [file marinedrugs-21-00536-s001.zip]

Archive with 1 entries (1 files):
- marinedrugs-2648403-supplementary.pdf
